# Supplementary material for: Quantification of Huntington’s Disease Related Markers in the R6/2 Mouse Model
Source: Front Mol Neurosci. 2021 Jan 11;13:617229. doi: 10.3389/fnmol.2020.617229 (PMC7831778; doi:10.3389/fnmol.2020.617229)
Supplement: Supplementary file 1 [file Table_1.XLSX]

## Sheet: Figure 1
Figure 1A
Age in weeks	ntg								R6/2
8	0.008	0.012	0.008	0.006	0.002	0.008	0.01	0.006	0.05	0.042	0.066	0.01	0.148	0.048	0.08	0.072
15	0.0075	0	0.006	0.008	0	0.006	0.028	0.02	0.128	0.236	0.302	0.292	0.158	0.16	0.222	0*
Figure 1B
Age in weeks	ntg								R6/2
8	0	0	0	0.002	0.004	0	0.002	0.002	0.02	0.022	0.01	0.01	0.034	0.01	0.026	0.016
15	0.0025	0.002	0	0.004	0	0.002	0.006	0.006	0.066	0.104	0.192	0.102	0.102	0.098	0.11	0*
Figure 1C
Age in weeks	ntg								R6/2
8	0	0	0	0	0	0	0	0	0	0	0.0025	0	0.0025	0.0025	0	0.0075
15	0	0.0025	0	0.01	0	0	0	0	0.0025	0.018	0.096	0.12	0.0175	0.038	0.0175	0*
Figure 1D
Age in weeks	ntg								R6/2
8 (raw data)	80.5935	113.336	67.6367	55.6651	54.9433	82.4326	77.444	38.4773	197.255	385.277	409.978	155.245	628.887	410.596	507.614	328.856
15 (raw data)	110.13	12.3725	35.8545	61.797	29.6351	55.8773	136.293	143.995	637.87	1026.31	1073.2	539.254	786.949	642.926	721.712	0*
8 (normalized, mean of ntg set to 0)	9.27744	42.0201	-3.67935	-15.651	-16.3728	11.1165	6.12789	-32.8388	125.939	313.961	338.662	83.9285	557.571	339.28	436.298	257.54
15 (normalized, mean of ntg set to 0)	36.8859	-60.8717	-37.3898	-11.4473	-43.6092	-17.367	63.0487	70.7504	564.626	953.065	999.959	466.01	713.704	569.682	648.468	0*
Figure 1E
Age in weeks	ntg								R6/2
8 (raw data)	26.6811	33.485	25.6908	35.3274	50.4473	41.7219	29.709	16.2189	134.101	215.48	159.963	174.114	311.324	214.37	268.86	142.441
15 (raw data)	49.0213	30.7223	26.2687	49.4372	36.8385	38.1318	75.9629	64.198	402.481	501.651	626.663	412.729	449.242	397.884	424.041	0*
8 (normalized, mean of ntg set to 0)	-5.7291	1.07481	-6.71936	2.91727	18.0372	9.31171	-2.70119	-16.1913	101.691	183.07	127.553	141.704	278.913	181.96	236.45	110.03
15 (normalized, mean of ntg set to 0)	2.69868	-15.6003	-20.0538	3.11459	-9.48407	-8.19079	29.6403	17.8755	356.159	455.329	580.341	366.406	402.92	351.562	377.719	0*
Figure 1F
Age in weeks	ntg								R6/2
8 (raw data)	23.4904	10.3378	28.7409	27.6785	13.7682	35.5802	6.43362	14.8173	92.2596	111.365	176.201	40.1022	156.822	144.167	132.668	208.661
15 (raw data)	17.2442	60.4913	22.2506	100.008	47.4832	36.9431	31.8039	70.1222	330.526	604.232	1186.85	937.916	620.667	756.869	551.902	0*
8 (normalized, mean of ntg set to 0)	3.38449	-9.76802	8.635	7.57266	-6.3377	15.4744	-13.6723	-5.28853	72.1538	91.2596	156.096	19.9963	136.716	124.061	112.563	188.556
15 (normalized, mean of ntg set to 0)	-31.0491	12.198	-26.0427	51.7146	-0.810052	-11.3502	-16.4894	21.8289	282.233	555.938	1138.56	889.623	572.374	708.576	503.608	0*
Figure 1G
Age in weeks	ntg								R6/2
8 (raw data)	306.687	296.859	321.965	265.736	229.618	334.183	350.236	318.296	630.181	541.481	560.556	223.605	727.806	453.565	638.261	772.105
15 (raw data)	361.633	163.605	315.318	492.798	101.913	355.729	631.786	709.936	558.261	513.048	665.02	749.745	548.454	539.976	753.212	0*
8 (normalized, mean of ntg set to 0)	3.73942	-6.08887	19.0177	-37.2119	-73.3295	31.2359	47.2889	15.3483	327.233	238.533	257.609	-79.3427	424.859	150.618	335.314	469.157
15 (normalized, mean of ntg set to 0)	49.1509	-239.286	-87.5725	89.907	-300.978	-47.1617	228.895	307.045	155.37	110.157	262.129	346.854	145.563	137.085	350.321	0*
Figure 1H
Age in weeks	ntg								R6/2
8 (raw data)	65.8576	62.1544	81.3348	72.0203	102.646	109.401	82.4646	88.196	238.663	188.595	203.108	119.849	245.877	138.738	216.561	226.828
15 (raw data)	74.7252	92.9589	79.9483	220.76	82.502	111.748	164.111	208.104	196.798	172.466	158.464	217.711	151.288	161.525	230.017	0*
8 (normalized, mean of ntg set to 0)	-17.1518	-20.855	-1.67451	-10.9891	19.6367	26.3915	-0.544678	5.18671	155.654	105.586	120.099	36.8397	162.868	55.7283	133.552	143.819
15 (normalized, mean of ntg set to 0)	-38.2858	-38.7334	-51.744	89.0673	-49.1903	-19.9439	32.4182	76.4119	65.1062	40.774	26.7713	86.0185	19.596	29.8322	98.3251	0*
Figure 1I
Age in weeks	ntg								R6/2
8 (raw data)	29.6106	10.3918	25.6656	35.2633	12.6949	52.6447	10.6557	14.0023	72.277	37.2207	69.5995	19.7592	62.2951	45.2427	61.5309	160.728
15 (raw data)	28.98	95.5017	50.985	187.243	58.1769	49.1948	65.23	113.943	106.119	162.069	286.463		138.005	246.822	180.407	0*
8 (normalized, mean of ntg set to 0)	0.0421414	-16.5788	2.51349	14.5106	-8.4103	36.2374	-16.2489	-12.0656	60.7777	16.9573	57.4309	-4.86948	48.3003	26.9849	47.3452	171.341
15 (normalized, mean of ntg set to 0)	-73.7177	9.43455	-46.2113	124.111	-37.2215	-27.9512	-28.4052	79.9617	22.7061	52.1265	176.52	269.609	62.563	136.88	115.566	0*

## Sheet: Figure 2
Figure 1A
Age in weeks	ntg								R6/2
8	0.01	0.008	0.002	0	0.002	0.002	0.004	0	11.92	10.712	11.724	9.428	12.514	11.912	12.192	11.59
15	0.0025	0	0	0	0	0	0	0	11.028	11.562	10.69	9.832	9.852	9.508	10.71	0*
Figure 1B
Age in weeks	ntg								R6/2
8	0	0	0	0	0	0	0.156	0.002	7.966	7.49	8.2	6.716	7.734	7.404	7.89	8.02
15	0.005	0.006	0.002	0.008	0.002	0	0.004	0	7.414	7.75	8.13	7.194	7.118	7.426	7.764	0*
Figure 1C
Age in weeks	ntg								R6/2
8	0	0	0	0	0	0	0	0	10.4275	10.0025	10.2775	8.985	9.86	10.0475	10.325	9.455
15	0	0	0	0	0	0.00333333	0	0	9.485	10.478	10.552	9.3525	9.855	9.572	10.025	0*
Figure 1D
Age in weeks	ntg								R6/2
8	9.83855	9.0585	10.0643	10.2	9.39702	9.74425	9.48277	9.49424	8.46032	7.4305	8.74139	8.34656	7.87616	7.93832	8.26593	8.05087
15	8.02485	9.87703	9.79508	9.58646	9.7704	9.64424	9.19755	7.80457	6.74312	7.37869	8.19339	8.18939	7.11016	7.02495	7.75014	0*
Figure 1E
Age in weeks	ntg								R6/2
8	3.07086	2.68836	3.05907	3.10723	2.35198	2.96183	2.80959	2.94194	2.43826	2.252	3.04432	3.05841	2.2851	2.45196	2.44265	2.50337
15	2.74021	3.22616	2.63407	3.24585	3.12062	2.91008	2.82553	2.56251	2.34686	2.27896	2.84403	2.42167	2.26034	2.61823	2.43164	0*
Figure 1F
Age in weeks	ntg								R6/2
8	3.74871	3.74852	3.91304	3.89347	4.04057	3.96933	3.49798	3.3514	3.12916	2.87978	3.12507	3.06696	2.82091	2.89898	3.05949	3.20221
15	2.88333	4.0416	3.75379	4.39561	3.81592	4.61355	3.85134	3.36835	2.65943	2.87355	2.80089	2.97658	2.75322	2.78	3.09654	0*

## Sheet: Figure 4
Figure 1A
Age in weeks	ntg								R6/2
8	11.51	11.645	14.5133	8.555	9.76667	11.7	10.6	12.25	8.11	10.6067	15.125	12.765	11.125	12.3933	9.16	8.62
15	14.22	10.45	17.685	9.15	12.29	16.605	17.43	11.525	5.975	11.17	5.45	8.69333	3.82	11.96	10.9833	0*
Figure 1B
Age in weeks	ntg								R6/2
8	25.476	24.525	24.875	23.485	24.7675	26.5875	24.24	25.9925	22.9125	21.365	20.0025	21.8975	26.1225	21.915	23.902	24.955
15	19.6875	24.8475	26.75	28.135	27.44	27.7533	29.1275	18.6775	13.675	20.35	20.512	14.7375	17.8225	15.985	20.9025	0*
Figure 1C
Age in weeks	ntg								R6/2
8	12.298	13.63	11.532	13.274	12.118	11.724	14.402	13.784	11.065	10.924	13.51	12.742	13.736	11.568	10.86	13.962
15	11.492	12.89	13.276	14.036	15.626	12.078	11.578	12.458	10.672	12.32	15.266	11.786	11.824	10.9825	14.098	0*
Figure 1D
Age in weeks	ntg								R6/2
8	19.138	20.62	19.705	21.095	22.085	20.35	19.2625	21.325	17.1375	18.44	17.2425	20.2575	17.7275	18.945	18.578	20.8075
15	16.3825	20.1625	20.135	19.3875	20.34	18.1867	18.095	17.7467	18.7	20.266	20.79	17.7625	19.2375	16.9425	19.175	0*

## Sheet: Figure 5
Figure 1A
Age in weeks	ntg								R6/2
8	1.212	0.99	1.302	1.008	0.632	0.798	1.262	0.95	0.4425	0.328	0.302	0.4	0.428	0.546	0.218	0.394
15	0.932	1.12	0.822	0.712	1.05	0.928	0.614	0.712	0.412	0.4525	0.572	0.224	0.388	0.285	0.292	0*
Figure 1B
Age in weeks	ntg								R6/2
8	2.756	2.578	2.664	2.584	2.3	2.33	2.858	2.502	1.872	1.822	1.29	1.624	1.816	1.806	1.792	1.802
15	2.382	2.452	2.228	2.3575	2.418	2.308	2.016	2.238	1.112	1.2525	1.136	0.994	1.474	1.2525	1.178	0*
Figure 1C
Age in weeks	ntg								R6/2
8	7.308	6.1425	7.125	5.7875	6.6375	6.2675	7.87	6.63	6.05	5.7025	5.12	6.055	6.0525	6.1175	6.28	5.43
15	7.1225	5.6875	6.1075	5.57	5.4425	6.44667	6.0475	5.27667	5.14	6.144	6.032	5.1175	6.005	5.7825	5.06	0*

## Sheet: Figure 6
Figure 1A
Age in weeks	ntg								R6/2
8	1.566	2.328	1.984	1.408	1.57	1.826	1.4475	1.988	1.346	2.096	2.144	2.578	2.512	1.312	1.214	2.198
15	1.595	2.276	1.84	1.488	2.862	2.045	1.262	1.332	2.832	4.558	3.468	3.686	2.976	2.876	2.978	0*
Figure 1B
Age in weeks	ntg								R6/2
8	10.74	10.174	11.772	10.962	10.512	11.328	10.295	10.164	10.542	11.976	10.948	11.676	11.428	9.99	9.764	11.612
15	10.91	11.336	11.544	10.732	12.636	11.835	9.728	9.738	12.078	12.898	13.308	13.402	13.366	12.32	12.604	0*
Figure 1C
Age in weeks	ntg								R6/2
8	2.048	2.7825	2.675	2.805	1.93667	2.885	1.84	2.905	2.1125	2.71	2.2375	2.4475	2.6525	2.2475	2.3225	2.6275
15	2.2825	4.2425	4.0075	2.2925	4.3125	2.54	5.445	2.8	3.3625	4.448	3.51	3.105	2.9525	3.798	3.4725	0*
Figure 1D
Age in weeks	ntg								R6/2
8	0.936	1.298	0.824	0.85	0.704	0.91	0.555	0.866	0.65	0.896	0.784	0.998	1.192	0.946	0.706	1.014
15	0.82	0.806	0.73	0.74	0.96	0.77	0.6	0.756	0.714	0.956	1.218	0.806	0.804	0.73	1.006	0*
Figure 1E
Age in weeks	ntg								R6/2
8	0.884	0.69	0.65	0.774	0.754	0.784	0.565	0.82	0.724	0.97	0.712	0.874	1.134	1.006	0.738	0.918
15	0.7675	0.51	0.598	0.526	0.646	0.7775	0.724	0.726	0.764	0.822	1.144	0.802	0.834	0.604	1.008	0*
Figure 1F
Age in weeks	ntg								R6/2
8	0.69	0.64	0.6475	0.68	0.506667	0.7275	0.66	0.6725	0.4675	0.8025	0.7675	0.6975	0.8575	0.835	0.5225	2.285
15	0.6375	0.92	0.825	1.365	0.65	0.74	1.685	1.04333	1.4	0.902	2.15	1.5525	1.17	0.652	1.0775	0*
Figure 1G
Age in weeks	ntg								R6/2
8	1.686	2.26	2.102	2.148	1.936	1.576	1.38	1.706	2.164	3.37	2.884	3.204	3.088	2.554	3.09	2.994
15	2.2725	2.384	3.406	2.97	2.956	2.31	2.34	2.37	4.176	4.834	4.804	4.67	4.468	4.852	4.832	0*
Figure 1H
Age in weeks	ntg								R6/2
8	3.134	2.94	3.732	3.762	3.142	3.222	2.255	2.84	3.89	4.984	4.378	4.638	3.96	4.142	4.398	4.234
15	3.565	3.57	4.134	3.92	4.472	3.79	4.228	3.986	6.022	5.744	6.736	6.086	6.064	6.916	7.63	0*
Figure 1I
Age in weeks	ntg								R6/2
8	2.366	2.4475	2.8225	2.765	2.09	2.465	1.94	2.955	4.085	4.1275	3.92	3.865	3.495	3.3225	3.8625	3.6
15	3.585	3.8925	4.06	3.5025	3.4525	2.685	9.585	3.11	5.72	5.444	5.596	6.5025	5.6425	5.846	6.3875	0*
